# Supplementary material for: The Role of Proton-Coupled Amino Acid Transporter 2 (SLC36A2) in Cold-Induced Thermogenesis of Mice
Source: Nutrients. 2023 Aug 11;15(16):3552. doi: 10.3390/nu15163552 (PMC10458080; doi:10.3390/nu15163552)
Supplement: Supplementary file 1 [file nutrients-15-03552-s001.zip]

Archive with 1 entries (1 files):
- nutrients-2523996-supplementary.pdf
